# Supplementary material for: Diagnostic Radiology Services and Occupational Radiation Anxiety in Kazakhstan
Source: Int J Environ Res Public Health. 2025 Nov 25;22(12):1785. doi: 10.3390/ijerph22121785 (PMC12732935; doi:10.3390/ijerph22121785)
Supplement: Supplementary file 1 [file ijerph-22-01785-s001.zip]

Archive with 1 entries (1 files):
- ijerph-3986162-supplementary.pdf
